# Supplementary material for: The Impact of Copay Accumulators and Maximizers on Treatment Patterns, Adherence, and Costs Among Patients with Major Depressive and Bipolar Disorders Treated with Branded Therapies
Source: J Mark Access Health Policy. 2025 Nov 7;13(4):55. doi: 10.3390/jmahp13040055 (PMC12641712; doi:10.3390/jmahp13040055)
Supplement: Supplementary file 1 [file jmahp-13-00055-s001.zip]

Archive with 1 entries (1 files):
- jmahp-3822843-supplementary.pdf
